# Supplementary material for: A strategy to estimate the rate of recruitment of inflammatory cells during bovine intramammary infection under field management
Source: BMC Vet Res. 2017 Jun 8;13:167. doi: 10.1186/s12917-017-1078-4 (PMC5465529; doi:10.1186/s12917-017-1078-4)
Supplement: Additional file 1: — No title. Data set used for the statistical analyses with information on the animal identity, parity, month in milk, herd-year-season, somatic cell score and time interval. (XLSX 77 kb) [file 12917_2017_1078_MOESM1_ESM.xlsx]

## Sheet: Feuil1
1	3	10	201520200802	5.01064	80
1	3	10	201520200802	7.74066	53
2	3	12	615552201001	5.8861	74
2	3	12	615552201001	7.01212	41
3	3	6	615552200802	5.43808	21
3	3	6	615552200802	6.27288	55
3	3	6	615552200802	8.34046	84
4	3	8	615552200801	6.41346	48
4	3	8	615552200801	6.81344	79
4	3	8	615552200801	7.03878	15
5	3	6	502084201102	3.91202	39
5	3	6	502084201102	4.2485	83
6	3	2	615552200902	6.92756	93
6	3	2	615552200902	7.00307	64
6	3	2	615552200902	7.39634	32
7	3	4	605031200801	3.4012	13
7	3	4	605031200801	4.70048	67
8	3	13	604082201101	6.42972	5
8	3	13	604082201101	7.57558	33
9	3	2	615552201102	6.82437	74
9	3	2	615552201102	9.21024	44
10	3	3	502084201102	4.2485	38
10	3	3	502084201102	5.29832	82
11	3	6	615552201001	4.70048	77
11	3	6	615552201001	7.83992	15
11	3	6	615552201001	7.94449	48
12	3	9	201520200802	3.91202	25
12	3	9	201520200802	4.49981	87
12	3	9	201520200802	7.45588	53
13	3	7	605031200802	5.59842	23
13	3	7	605031200802	8.12563	74
14	3	2	614690201002	3.68888	88
14	3	2	614690201002	4.09434	30
14	3	2	614690201002	5.1358	57
15	3	5	603502200802	3.91202	21
15	3	5	603502200802	4.60517	63
16	3	2	600969200902	7.45008	91
16	3	2	600969200902	7.86711	26
16	3	2	600969200902	8.03268	64
17	3	6	600969200802	4.2485	39
17	3	6	600969200802	6.90776	99
17	3	6	600969200802	8.37563	70
18	3	6	600969200802	5.9135	65
18	3	6	600969200802	6.62007	38
18	3	6	600969200802	7.39018	10
19	3	8	615552200802	6.62007	24
19	3	8	615552200802	7.02997	53
19	3	8	615552200802	7.29302	85
20	3	9	615552201102	5.29832	41
20	3	9	615552201102	5.70378	14
20	3	9	615552201102	5.85793	71
21	3	7	615552200802	2.99573	68
21	3	7	615552200802	3.4012	96
21	3	7	615552200802	7.39634	35
21	3	7	615552200802	7.47307	5
22	3	8	603502200902	4.09434	39
22	3	8	603502200902	4.09434	83
23	3	2	505172200802	2.99573	34
23	3	2	505172200802	5.43808	92
23	3	2	505172200802	7.6009	65
24	3	3	201520200801	3.4012	4
24	3	3	201520200801	4.78749	93
24	3	3	201520200801	6.49224	66
24	3	3	201520200801	6.60665	34
25	3	3	614690201001	2.99573	41
25	3	3	614690201001	4.2485	100
25	3	3	614690201001	6.15273	71
26	3	3	505172200802	3.68888	74
26	3	3	505172200802	3.91202	40
26	3	3	505172200802	5.52146	13
27	3	2	505172200901	4.70048	75
27	3	2	505172200901	5.19296	39
28	3	4	905191201101	2.99573	47
28	3	4	905191201101	4.49981	5
29	3	6	900746200802	6.08677	19
29	3	6	900746200802	6.13123	83
29	3	6	900746200802	7.79565	50
30	3	5	600969200801	5.59842	39
30	3	5	600969200801	7.22257	70
31	3	4	615552200802	4.09434	24
31	3	4	615552200802	4.78749	53
31	3	4	615552200802	5.01064	85
32	3	2	806257201001	3.4012	47
32	3	2	806257201001	3.68888	10
32	3	2	806257201001	3.68888	74
33	3	3	900814201102	3.4012	30
33	3	3	900814201102	3.4012	86
33	3	3	900814201102	4.38203	60
34	3	3	603502200802	7.48437	44
34	3	3	603502200802	7.56008	98
35	3	10	900359200901	5.56068	8
35	3	10	900359200901	6.10925	72
35	3	10	900359200901	6.84588	39
36	3	7	505172201001	2.99573	10
36	3	7	505172201001	6.67203	71
37	3	4	900746200801	6.23441	5
37	3	4	900746200801	6.91771	63
37	3	4	900746200801	7.89357	34
38	3	7	900746201001	7.57044	71
38	3	7	900746201001	8.47429	13
39	3	3	604082201102	5.19296	5
39	3	3	604082201102	5.73657	31
39	3	3	604082201102	7.46164	87
39	3	3	604082201102	7.57044	55
40	3	3	901409201102	6.68461	80
40	3	3	901409201102	6.79122	37
41	3	5	614690201002	5.79909	79
41	3	5	614690201002	5.9135	48
41	3	5	614690201002	5.94017	16
42	3	3	201520200801	4.70048	22
42	3	3	201520200801	5.29832	50
42	3	3	201520200801	5.63479	84
43	3	13	608172201002	5.52146	75
43	3	13	608172201002	5.56068	19
44	3	11	615552201002	5.99146	7
44	3	11	615552201002	6.39693	39
45	3	13	900359201002	5.01064	9
45	3	13	900359201002	5.19296	68
45	3	13	900359201002	5.85793	101
45	3	13	900359201002	6.93731	38
46	3	8	604082201002	5.07517	56
46	3	8	604082201002	6.06379	26
46	3	8	604082201002	6.67203	89
47	3	6	600969200802	4.70048	38
47	3	6	600969200802	4.86753	10
47	3	6	600969200802	6.39693	65
48	3	2	600969200802	6.53669	38
48	3	2	600969200802	7.76217	68
49	3	10	600969200802	5.66988	35
49	3	10	600969200802	6.08677	66
49	3	10	600969200802	8.66389	95
50	3	11	201520200901	6.36303	3
50	3	11	201520200901	7.37776	37
51	3	8	201520200902	5.1358	100
51	3	8	201520200902	5.29832	73
51	3	8	201520200902	5.34711	37
51	3	8	201520200902	5.73657	8
52	3	3	201520200802	6.91771	42
52	3	3	201520200802	7.65444	76
52	3	3	201520200802	7.69166	14
53	3	11	604082201001	6.10925	81
53	3	11	604082201001	8.31874	53
54	3	12	505172200902	3.68888	75
54	3	12	505172200902	3.91202	12
54	3	12	505172200902	3.91202	46
55	3	8	603502200902	3.91202	13
55	3	8	603502200902	7.38399	55
56	3	2	608172201002	3.68888	69
56	3	2	608172201002	3.91202	93
56	3	2	608172201002	4.94164	37
57	3	6	615552200802	4.60517	32
57	3	6	615552200802	4.86753	93
57	3	6	615552200802	6.17379	61
58	3	1	615552200802	5.63479	59
58	3	1	615552200802	6.39693	91
59	3	2	600969200801	7.00307	60
59	3	2	600969200801	7.43838	26
59	3	2	600969200801	8.60886	90
60	3	2	900746201001	6.60665	28
60	3	2	900746201001	7.81601	86
61	3	2	615552201002	3.4012	23
61	3	2	615552201002	3.68888	55
61	3	2	615552201002	6.06379	84
62	3	11	806257201102	4.60517	2
62	3	11	806257201102	5.19296	33
63	3	4	511174200902	6.76849	55
63	3	4	511174200902	7.09008	84
63	3	4	511174200902	7.68248	27
64	3	2	604082201002	6.96602	63
64	3	2	604082201002	7.13887	94
65	3	3	505172200902	3.4012	30
65	3	3	505172200902	5.19296	84
65	3	3	505172200902	7.24423	59
66	3	10	614690201002	6.39693	22
66	3	10	614690201002	8.85367	53
67	3	9	900746200802	4.38203	77
67	3	9	900746200802	4.60517	46
67	3	9	900746200802	5.01064	13
68	3	3	608141201002	7.79565	72
68	3	3	608141201002	8.04238	30
69	3	6	505172200902	4.86753	35
69	3	6	505172200902	5.19296	89
69	3	6	505172200902	5.70378	64
70	3	4	505172200801	5.43808	20
70	3	4	505172200801	5.8861	79
70	3	4	505172200801	6.81344	48
71	3	6	505172200901	3.68888	3
71	3	6	505172200901	4.09434	32
71	3	6	505172200901	5.59842	94
72	3	11	614690201002	3.68888	22
72	3	11	614690201002	3.91202	85
72	3	11	614690201002	8.284	53
73	3	5	608172201002	5.1358	24
73	3	5	608172201002	6.13123	56
73	3	5	608172201002	6.15273	80
74	3	7	806257201001	5.07517	91
74	3	7	806257201001	5.19296	29
74	3	7	806257201001	5.29832	63
74	3	7	806257201001	5.79909	3
75	3	4	603502201002	3.68888	17
75	3	4	603502201002	4.2485	70
76	3	13	604082201102	4.60517	1
76	3	13	604082201102	5.01064	33
77	3	7	505172200801	2.99573	30
77	3	7	505172200801	3.91202	2
77	3	7	505172200801	4.09434	100
78	3	5	505172200901	3.91202	13
78	3	5	505172200901	5.34711	75
79	3	7	201520200802	5.24702	91
79	3	7	201520200802	7.36518	64
80	3	2	201520200901	5.07517	89
80	3	2	201520200901	5.63479	35
80	3	2	201520200901	5.73657	61
81	3	3	504789201102	6.60665	24
81	3	3	504789201102	6.75693	68
82	3	2	900359200901	5.07517	37
82	3	2	900359200901	5.43808	70
83	3	6	505172200801	4.60517	90
83	3	6	505172200801	7.88231	62
84	3	7	604082201002	4.2485	84
84	3	7	604082201002	7.40853	21
85	3	2	615552200901	4.2485	37
85	3	2	615552200901	8.72421	65
85	3	2	615552200901	9.21024	97
86	3	3	900814201102	5.1358	85
86	3	3	900814201102	5.94017	59
86	3	3	900814201102	6.47697	29
87	3	1	806257201002	7.31322	74
87	3	1	806257201002	7.48437	46
88	3	9	604082201002	6.19441	28
88	3	9	604082201002	6.42972	60
88	3	9	604082201002	6.64639	88
89	3	11	608172201001	5.29832	82
89	3	11	608172201001	5.48064	17
89	3	11	608172201001	5.79909	47
90	3	4	608172201001	3.91202	84
90	3	4	608172201001	7.87474	17
90	3	4	608172201001	8.21879	52
91	3	9	603502200901	5.52146	2
91	3	9	603502200901	5.8861	52
92	3	2	615552201102	3.91202	17
92	3	2	615552201102	6.81344	47
92	3	2	615552201102	7.45008	80
93	3	5	201520200902	3.68888	16
93	3	5	201520200902	4.09434	71
93	3	5	201520200902	4.94164	44
94	3	1	608569201102	5.99146	62
94	3	1	608569201102	8.26873	94
95	3	12	900176200901	4.09434	90
95	3	12	900176200901	4.38203	26
95	3	12	900176200901	5.1358	58
96	3	7	905331200802	4.94164	27
96	3	7	905331200802	5.34711	73
97	3	13	905331200801	5.34711	4
97	3	13	905331200801	5.85793	49
98	3	10	905331200801	5.76832	4
98	3	10	905331200801	6.17379	49
99	3	3	510159201102	6.08677	30
99	3	3	510159201102	6.56526	60
99	3	3	510159201102	7.04752	95
100	3	8	615552200902	4.70048	35
100	3	8	615552200902	4.94164	64
101	3	1	615552200802	2.99573	68
101	3	1	615552200802	5.29832	35
101	3	1	615552200802	7.57558	96
102	3	4	615552200802	2.99573	4
102	3	4	615552200802	3.68888	34
102	3	4	615552200802	3.91202	67
102	3	4	615552200802	4.49981	95
103	3	4	615552200801	5.07517	13
103	3	4	615552200801	6.97541	70
103	3	4	615552200801	7.02997	44
103	3	4	615552200801	7.36518	100
104	2	13	615552200902	5.52146	9
104	2	13	615552200902	5.59842	38
105	3	6	505172201101	2.99573	33
105	3	6	505172201101	2.99573	91
105	3	6	505172201101	4.2485	64
106	3	3	600969200801	7.37149	48
106	3	3	600969200801	7.66388	18
107	3	13	905331201001	5.48064	11
107	3	13	905331201001	6.19441	45
108	3	3	603502200902	3.91202	18
108	3	3	603502200902	4.94164	59
109	3	2	505172200802	2.99573	32
109	3	2	505172200802	4.94164	63
109	3	2	505172200802	6.86693	4
109	3	2	505172200802	7.06476	90
110	3	8	900746200902	5.01064	72
110	3	8	900746200902	6.50728	41
110	3	8	900746200902	7.31986	8
111	3	7	614690201102	4.78749	81
111	3	7	614690201102	6.04025	21
111	3	7	614690201102	8.07714	53
112	3	4	614690201001	5.34711	70
112	3	4	614690201001	5.56068	40
112	3	4	614690201001	6.19441	99
113	3	12	614690201002	5.52146	9
113	3	12	614690201002	6.10925	36
113	3	12	614690201002	6.64639	67
113	3	12	614690201002	7.70976	99
114	3	3	614690201002	2.30259	13
114	3	3	614690201002	2.99573	40
114	3	3	614690201002	4.2485	71
115	3	13	614690201102	5.43808	19
115	3	13	614690201102	6.39693	47
116	3	5	510159201101	5.07517	18
116	3	5	510159201101	7.59085	53
116	3	5	510159201101	8.04879	86
117	3	5	608172201001	3.91202	9
117	3	5	608172201001	4.09434	74
117	3	5	608172201001	4.2485	39
118	3	2	615552200901	4.49981	77
118	3	2	615552200901	4.78749	42
119	3	4	900746200802	4.2485	21
119	3	4	900746200802	4.38203	83
119	3	4	900746200802	7.04752	54
120	3	4	614690201002	5.19296	25
120	3	4	614690201002	5.29832	83
120	3	4	614690201002	7.25841	52
121	2	11	600969200802	5.34711	4
121	2	11	600969200802	5.63479	63
121	2	11	600969200802	5.85793	33
121	2	11	600969200802	6.39693	97
122	3	8	600969200802	4.78749	69
122	3	8	600969200802	5.9135	42
122	3	8	600969200802	9.21024	14
123	3	6	600969200802	4.78749	22
123	3	6	600969200802	4.94164	77
123	3	6	600969200802	8.69115	50
124	3	9	615552201002	4.38203	8
124	3	9	615552201002	5.07517	44
124	3	9	615552201002	5.19296	71
124	3	9	615552201002	5.94017	101
125	3	13	604082201101	5.24702	5
125	3	13	604082201101	7.20786	33
126	2	8	201520200802	3.4012	2
126	2	8	201520200802	3.4012	30
126	2	8	201520200802	4.70048	94
126	2	8	201520200802	6.06379	64
127	2	4	201520200802	4.49981	71
127	2	4	201520200802	4.60517	44
127	2	4	201520200802	5.01064	99
128	3	2	201520200801	3.91202	50
128	3	2	201520200801	4.86753	22
128	3	2	201520200801	5.59842	84
129	3	3	608569201102	2.99573	40
129	3	3	608569201102	4.86753	100
129	3	3	608569201102	5.29832	9
129	3	3	608569201102	7.11477	68
130	2	8	900176200902	3.4012	7
130	2	8	900176200902	3.68888	36
130	2	8	900176200902	4.09434	64
130	2	8	900176200902	4.38203	96
131	3	4	505172200802	6.25383	4
131	3	4	505172200802	7.23706	33
131	3	4	505172200802	7.74932	60
132	3	7	608172201001	5.8861	30
132	3	7	608172201001	6.17379	97
132	3	7	608172201001	6.91771	65
133	3	6	201520200801	5.01064	14
133	3	6	201520200801	6.82437	76
133	3	6	201520200801	9.21024	44
134	3	5	608172201002	3.68888	45
134	3	5	608172201002	4.38203	13
134	3	5	608172201002	4.78749	69
135	3	2	603502200902	2.30259	18
135	3	2	603502200902	2.99573	60
136	3	4	603502200902	3.4012	39
136	3	4	603502200902	3.4012	83
137	2	8	900746200802	4.70048	77
137	2	8	900746200802	6.41346	46
137	2	8	900746200802	6.75693	13
138	3	5	614690201002	3.91202	34
138	3	5	614690201002	4.49981	2
138	3	5	614690201002	4.78749	94
138	3	5	614690201002	4.86753	62
139	3	3	201520201101	6.08677	11
139	3	3	201520201101	8.8508	42
140	3	13	608172201001	6.7334	71
140	3	13	608172201001	6.76849	6
140	3	13	608172201001	7.61085	36
141	3	7	905061200902	4.2485	41
141	3	7	905061200902	4.49981	13
141	3	7	905061200902	5.01064	75
142	3	13	614690201102	5.73657	2
142	3	13	614690201102	6.27288	30
143	3	11	608172201001	6.27288	40
143	3	11	608172201001	6.56526	10
144	3	12	603502200902	3.68888	6
144	3	12	603502200902	3.91202	91
144	3	12	603502200902	4.09434	47
145	3	5	900746201101	3.91202	19
145	3	5	900746201101	6.19441	93
145	3	5	900746201101	6.74524	59
146	2	2	905061200802	6.36303	62
146	2	2	905061200802	7.07327	89
147	3	8	505172200902	4.94164	100
147	3	8	505172200902	5.01064	70
147	3	8	505172200902	5.19296	10
147	3	8	505172200902	5.24702	35
148	3	11	806257201102	5.96615	61
148	3	11	806257201102	6.99393	30
148	3	11	806257201102	7.15462	94
149	3	5	614690201002	4.09434	66
149	3	5	614690201002	4.38203	3
149	3	5	614690201002	5.1358	35
149	3	5	614690201002	5.39363	95
150	3	6	905331201102	2.99573	25
150	3	6	905331201102	3.91202	85
150	3	6	905331201102	5.66988	55
151	2	6	615552200801	2.99573	21
151	2	6	615552200801	3.68888	50
151	2	6	615552200801	4.86753	83
152	3	2	608569201101	2.30259	34
152	3	2	608569201101	3.4012	90
152	3	2	608569201101	6.21461	62
153	3	7	900176200901	5.19296	18
153	3	7	900176200901	6.32794	50
154	2	13	201520200902	4.70048	18
154	2	13	201520200902	7.09838	54
155	3	1	603502200902	3.91202	94
155	3	1	603502200902	8.01961	50
156	3	6	603502201001	5.85793	1
156	3	6	603502201001	7.12287	80
156	3	6	603502201001	7.25134	44
157	3	2	603502201002	4.94164	69
157	3	2	603502201002	5.34711	25
158	3	5	510159201101	4.60517	6
158	3	5	510159201101	7.93021	74
158	3	5	510159201101	8.67761	41
158	3	5	510159201101	8.76405	93
159	3	13	507871201102	4.78749	12
159	3	13	507871201102	7.30653	53
160	3	6	604082201002	5.19296	40
160	3	6	604082201002	5.96615	70
160	3	6	604082201002	6.10925	12
161	3	3	604082201001	2.99573	15
161	3	3	604082201001	2.99573	43
161	3	3	604082201001	6.23441	74
162	3	6	615552200901	6.55108	28
162	3	6	615552200901	6.99393	56
162	3	6	615552200901	7.99294	88
163	3	3	608172201002	4.60517	31
163	3	3	608172201002	4.86753	87
163	3	3	608172201002	6.69703	63
164	3	13	806257201101	5.43808	11
164	3	13	806257201101	5.73657	38
164	3	13	806257201101	8.01961	68
165	3	10	900746200902	3.91202	9
165	3	10	900746200902	4.09434	37
165	3	10	900746200902	4.78749	70
166	3	8	900746200902	4.2485	3
166	3	8	900746200902	4.70048	33
166	3	8	900746200902	4.78749	94
166	3	8	900746200902	5.01064	61
167	3	9	510159200901	5.29832	33
167	3	9	510159200901	6.76849	62
168	3	2	900814201102	5.29832	28
168	3	2	900814201102	6.77992	58
168	3	2	900814201102	7.45588	84
169	3	6	906011201102	5.34711	75
169	3	6	906011201102	5.9135	40
169	3	6	906011201102	6.08677	3
170	3	7	615552201001	3.91202	86
170	3	7	615552201001	6.47697	53
171	3	13	806257201001	5.1358	29
171	3	13	806257201001	5.24702	3
172	3	3	608569201101	3.68888	84
172	3	3	608569201101	5.94017	21
172	3	3	608569201101	8.07403	52
173	2	3	905331200801	4.2485	17
173	2	3	905331200801	5.96615	63
174	1	13	905331200802	5.79909	2
174	1	13	905331200802	6.30992	47
175	3	12	507871201001	5.39363	16
175	3	12	507871201001	5.63479	57
176	2	5	600969200802	3.91202	28
176	2	5	600969200802	4.2485	92
176	2	5	600969200802	4.60517	58
177	3	1	600969200902	3.68888	76
177	3	1	600969200902	8.37101	48
178	3	9	600969201102	5.01064	15
178	3	9	600969201102	5.48064	45
178	3	9	600969201102	7.80792	79
179	1	4	600969200801	4.49981	18
179	1	4	600969200801	5.1358	48
180	3	12	604082201102	4.09434	33
180	3	12	604082201102	4.60517	1
181	3	3	900814201101	6.01616	94
181	3	3	900814201101	6.52209	4
181	3	3	900814201101	7.96207	31
182	2	6	900359200901	4.60517	74
182	2	6	900359200901	4.78749	10
182	2	6	900359200901	4.86753	41
183	3	6	905061200802	6.82437	78
183	3	6	905061200802	8.34284	48
184	2	5	900176200901	3.68888	100
184	2	5	900176200901	4.09434	68
184	2	5	900176200901	4.78749	36
184	2	5	900176200901	5.01064	8
185	2	5	201520200801	6.97541	41
185	2	5	201520200801	7.06476	100
185	2	5	201520200801	7.74066	73
185	2	5	201520200801	7.81601	11
186	3	12	614690201102	2.99573	14
186	3	12	614690201102	5.34711	46
187	3	11	614690201002	6.10925	11
187	3	11	614690201002	6.98472	40
188	1	4	600969200802	5.79909	18
188	1	4	600969200802	6.75693	48
188	1	4	600969200802	8.38252	82
189	2	3	600969200802	7.72312	52
189	2	3	600969200802	8.16622	86
189	2	3	600969200802	8.91059	22
190	1	6	615552200801	4.2485	56
190	1	6	615552200801	4.49981	28
190	1	6	615552200801	4.70048	85
191	3	1	905331201002	8.13447	48
191	3	1	905331201002	8.90517	79
192	3	3	905061200802	5.56068	58
192	3	3	905061200802	6.08677	88
193	3	2	505172201002	2.99573	39
193	3	2	505172201002	3.91202	97
193	3	2	505172201002	5.43808	72
194	3	7	505172200902	3.68888	28
194	3	7	505172200902	4.70048	84
194	3	7	505172200902	4.94164	57
195	3	9	505172200901	3.91202	1
195	3	9	505172200901	3.91202	28
195	3	9	505172200901	4.38203	89
195	3	9	505172200901	4.78749	60
196	3	8	900746201002	4.60517	19
196	3	8	900746201002	6.30992	77
196	3	8	900746201002	6.65929	46
197	2	5	600969200801	5.19296	27
197	2	5	600969200801	6.36303	91
197	2	5	600969200801	7.34601	61
198	2	2	603502200802	3.4012	44
198	2	2	603502200802	4.09434	98
199	2	8	505172200802	3.68888	40
199	2	8	505172200802	4.70048	9
199	2	8	505172200802	6.01616	67
199	2	8	505172200802	8.99218	101
200	3	8	900359200901	4.78749	6
200	3	8	900359200901	4.78749	37
200	3	8	900359200901	5.19296	70
201	2	3	900746200802	5.24702	77
201	2	3	900746200802	5.34711	13
201	2	3	900746200802	5.52146	46
202	2	2	900746200801	3.91202	15
202	2	2	900746200801	4.09434	76
203	2	11	905331200901	3.4012	19
203	2	11	905331200901	6.46147	48
204	2	12	201520200902	4.2485	2
204	2	12	201520200902	4.49981	28
205	3	6	608569201101	4.2485	29
205	3	6	608569201101	4.70048	85
205	3	6	608569201101	6.77992	57
206	3	7	806257201001	4.49981	1
206	3	7	806257201001	4.49981	27
206	3	7	806257201001	5.59842	61
206	3	7	806257201001	5.94017	89
207	2	5	201520200902	5.73657	38
207	2	5	201520200902	5.76832	11
207	2	5	201520200902	6.93731	93
207	2	5	201520200902	7.37149	66
208	2	6	505172200901	3.91202	75
208	2	6	505172200901	7.46737	13
209	1	11	201520200802	3.4012	25
209	1	11	201520200802	6.62007	87
209	1	11	201520200802	8.21609	53
210	1	13	905331200801	5.07517	8
210	1	13	905331200801	5.48064	45
211	2	7	201520200802	4.38203	37
211	2	7	201520200802	4.86753	3
211	2	7	201520200802	5.07517	63
211	2	7	201520200802	5.07517	92
212	3	3	905061201102	4.49981	71
212	3	3	905061201102	5.99146	41
212	3	3	905061201102	6.01616	6
212	3	3	905061201102	7.25841	100
213	3	13	905996201101	6.29157	29
213	3	13	905996201101	6.38012	91
213	3	13	905996201101	7.20786	70
214	3	5	505172200902	2.30259	2
214	3	5	505172200902	2.99573	31
214	3	5	505172200902	4.94164	91
214	3	5	505172200902	9.04782	56
215	2	2	201520200801	4.94164	78
215	2	2	201520200801	5.39363	44
216	3	6	905191200902	4.38203	45
216	3	6	905191200902	5.66988	11
217	3	13	604082201102	4.2485	13
217	3	13	604082201102	4.2485	39
217	3	13	604082201102	7.64492	63
218	3	6	601874201102	4.78749	34
218	3	6	601874201102	4.86753	3
218	3	6	601874201102	7.27932	61
219	2	3	201520200801	2.99573	27
219	2	3	201520200801	6.08677	89
219	2	3	201520200801	7.99968	55
220	3	2	806257201001	4.09434	67
220	3	2	806257201001	8.16052	40
221	3	13	806257201102	5.73657	15
221	3	13	806257201102	6.06379	46
222	3	5	507989201102	6.83518	30
222	3	5	507989201102	7.21524	57
223	3	4	614690201001	2.30259	26
223	3	4	614690201001	6.96602	57
224	3	7	614690201102	3.91202	80
224	3	7	614690201102	5.01064	20
224	3	7	614690201102	8.85652	52
225	3	13	614690201102	3.4012	17
225	3	13	614690201102	3.91202	47
226	3	5	505172201001	5.34711	44
226	3	5	505172201001	5.48064	79
227	3	13	900746201101	4.70048	33
227	3	13	900746201101	5.07517	2
227	3	13	900746201101	6.44572	63
228	1	13	900746200802	4.2485	46
228	1	13	900746200802	4.60517	13
228	1	13	900746200802	6.74524	77
229	2	3	905331200801	3.68888	46
229	2	3	905331200801	4.60517	9
229	2	3	905331200801	5.39363	91
230	3	4	806257201001	6.36303	99
230	3	4	806257201001	6.91771	39
230	3	4	806257201001	7.45588	10
230	3	4	806257201001	7.64012	65
231	2	8	505172200901	2.99573	13
231	2	8	505172200901	2.99573	75
232	3	3	505172201102	2.99573	32
232	3	3	505172201102	4.78749	88
232	3	3	505172201102	7.54961	56
233	2	13	806257201001	5.63479	1
233	2	13	806257201001	6.04025	30
233	2	13	806257201001	6.7334	56
234	3	7	608172201102	4.2485	40
234	3	7	608172201102	4.60517	68
234	3	7	608172201102	5.96615	12
235	3	12	608172201102	4.49981	11
235	3	12	608172201102	4.86753	39
235	3	12	608172201102	5.34711	72
236	3	4	604082201002	2.30259	5
236	3	4	604082201002	2.30259	37
236	3	4	604082201002	4.94164	65
236	3	4	604082201002	5.07517	95
237	3	3	604082201002	4.2485	96
237	3	3	604082201002	4.49981	6
237	3	3	604082201002	4.86753	66
237	3	3	604082201002	5.34711	38
238	2	7	615552200901	4.78749	2
238	2	7	615552200901	4.86753	97
238	2	7	615552200901	5.01064	37
238	2	7	615552200901	5.63479	65
239	2	5	608172201001	3.4012	10
239	2	5	608172201001	3.68888	77
239	2	5	608172201001	4.09434	101
239	2	5	608172201001	4.2485	45
240	2	2	905331200901	3.4012	78
240	2	2	905331200901	4.49981	17
241	3	3	900746201101	5.24702	19
241	3	3	900746201101	7.56008	93
241	3	3	900746201101	8.96572	59
242	1	1	201520200802	4.2485	97
242	1	1	201520200802	4.49981	70
243	3	5	615552201102	4.09434	87
243	3	5	615552201102	4.86753	27
243	3	5	615552201102	7.08171	56
244	3	13	806257201002	6.08677	37
244	3	13	806257201002	6.34564	9
245	3	5	900814201102	6.72143	56
245	3	5	900814201102	7.06476	30
246	3	8	900814201102	6.47697	30
246	3	8	900814201102	6.93731	64
247	2	11	905191200901	3.91202	25
247	2	11	905191200901	4.38203	49
248	3	1	505172201001	2.99573	48
248	3	1	505172201001	4.09434	77
249	2	8	505172200901	2.30259	11
249	2	8	505172200901	2.99573	47
249	2	8	505172200901	3.4012	76
249	2	8	505172200901	4.38203	101
250	2	3	505172200902	3.4012	20
250	2	3	505172200902	7.66388	78
250	2	3	505172200902	8.57735	49
251	3	2	900746201101	5.94017	34
251	3	2	900746201101	6.15273	87
252	3	5	905331200901	3.68888	27
252	3	5	905331200901	6.85646	55
253	2	12	905331200901	5.07517	42
253	2	12	905331200901	5.24702	14
253	2	12	905331200901	5.43808	77
254	1	10	905331200801	4.70048	8
254	1	10	905331200801	5.48064	45
255	3	1	603502200902	3.91202	93
255	3	1	603502200902	8.90517	49
256	2	11	603502201001	5.82895	59
256	2	11	603502201001	6.30992	23
257	2	3	505172200902	5.9135	13
257	2	3	505172200902	6.15273	98
257	2	3	505172200902	6.7093	42
257	2	3	505172200902	8.6742	71
258	2	6	900176200901	3.91202	9
258	2	6	900176200901	4.09434	73
258	2	6	900176200901	5.01064	41
259	3	12	614690201102	3.4012	3
259	3	12	614690201102	5.94017	31
260	3	8	614690201102	3.91202	8
260	3	8	614690201102	3.91202	38
260	3	8	614690201102	4.70048	101
260	3	8	614690201102	5.34711	70
261	3	12	614690201102	5.19296	43
261	3	12	614690201102	5.39363	13
262	3	8	614690201001	4.60517	81
262	3	8	614690201001	5.48064	22
262	3	8	614690201001	6.47697	52
263	3	2	614690201002	5.07517	5
263	3	2	614690201002	5.96615	95
263	3	2	614690201002	6.34564	32
264	2	1	614690201002	3.4012	93
264	2	1	614690201002	7.6009	61
265	2	8	905191200901	5.8861	21
265	2	8	905191200901	8.94377	74
266	1	4	201520200802	3.4012	81
266	1	4	201520200802	6.39693	54
267	1	11	615552200801	4.38203	13
267	1	11	615552200801	4.38203	100
267	1	11	615552200801	4.49981	44
267	1	11	615552200801	5.01064	70
268	3	5	608141201102	5.85793	37
268	3	5	608141201102	6.21461	81
269	3	4	511174201102	5.76832	73
269	3	4	511174201102	6.46147	17
269	3	4	511174201102	6.85646	48
270	3	12	806257201102	6.19441	2
270	3	12	806257201102	6.52209	33
271	3	8	603502201001	4.09434	86
271	3	8	603502201001	5.34711	40
272	3	5	603502201101	3.91202	75
272	3	5	603502201101	7.68708	26
273	1	7	900359200902	4.86753	91
273	1	7	900359200902	4.94164	60
273	1	7	900359200902	5.07517	4
273	1	7	900359200902	5.29832	28
274	3	1	608172201001	4.60517	30
274	3	1	608172201001	5.48064	97
274	3	1	608172201001	6.01616	65
275	3	2	608172201102	4.60517	37
275	3	2	608172201102	5.19296	93
275	3	2	608172201102	7.2998	65
275	3	2	608172201102	8.17752	9
276	3	1	608172201102	4.09434	67
276	3	1	608172201102	4.2485	95
276	3	1	608172201102	6.75693	39
277	3	11	614690201002	5.07517	10
277	3	11	614690201002	5.70378	39
278	1	6	201520200801	4.49981	40
278	1	6	201520200801	5.01064	10
278	1	6	201520200801	8.90517	70
279	3	10	806257201102	5.99146	33
279	3	10	806257201102	6.08677	2
280	3	11	806257201102	6.13123	46
280	3	11	806257201102	6.46147	15
281	3	11	905191200901	5.34711	11
281	3	11	905191200901	7.2724	64
282	3	5	905996201102	4.38203	2
282	3	5	905996201102	4.38203	32
282	3	5	905996201102	6.10925	61
282	3	5	905996201102	7.78738	93
283	3	2	505172201002	2.99573	24
283	3	2	505172201002	5.8861	88
284	3	3	900746201001	6.34564	95
284	3	3	900746201001	7.78322	55
285	2	3	900746200901	3.4012	36
285	2	3	900746200901	4.2485	94
285	2	3	900746200901	6.75693	2
285	2	3	900746200901	8.26359	66
286	3	2	900746201001	4.2485	86
286	3	2	900746201001	4.60517	28
287	2	4	905331200902	3.68888	72
287	2	4	905331200902	4.09434	4
287	2	4	905331200902	4.09434	37
287	2	4	905331200902	5.8861	100
288	1	6	905331200801	5.39363	69
288	1	6	905331200801	5.76832	32
289	3	7	604082201001	3.4012	80
289	3	7	604082201001	5.56068	22
289	3	7	604082201001	7.66388	50
290	1	1	505172200902	3.91202	93
290	1	1	505172200902	7.70526	66
291	1	10	905191200901	3.4012	34
291	1	10	905191200901	4.09434	2
292	3	2	608569201102	2.30259	49
292	3	2	608569201102	4.09434	21
292	3	2	608569201102	7.57044	81
293	2	4	900746201002	5.29832	6
293	2	4	900746201002	5.39363	33
293	2	4	900746201002	6.88755	92
293	2	4	900746201002	7.40853	64
294	1	4	900746200802	4.09434	47
294	1	4	900746200802	4.49981	14
294	1	4	900746200802	4.49981	78
295	1	9	900746200901	5.07517	59
295	1	9	900746200901	5.24702	24
295	1	9	900746200901	7.59085	89
296	2	13	905331200902	4.2485	19
296	2	13	905331200902	6.57925	80
296	2	13	905331200902	8.76717	47
297	3	3	605031201002	2.99573	35
297	3	3	605031201002	4.09434	84
298	1	9	505172200802	5.29832	87
298	1	9	505172200802	5.34711	26
298	1	9	505172200802	5.79909	53
299	3	2	608141201102	3.4012	70
299	3	2	608141201102	3.91202	27
300	2	5	905331200901	4.38203	1
300	2	5	905331200901	5.01064	64
300	2	5	905331200901	5.56068	36
301	1	13	905331201002	5.43808	19
301	1	13	905331201002	5.82895	50
302	3	7	614690201001	4.60517	99
302	3	7	614690201001	5.48064	40
302	3	7	614690201001	7.52294	70
303	2	10	614690201002	4.09434	37
303	2	10	614690201002	5.07517	5
304	2	2	201520200901	3.91202	41
304	2	2	201520200901	4.2485	14
304	2	2	201520200901	6.38012	75
305	2	4	900746201001	4.38203	44
305	2	4	900746201001	5.8861	16
305	2	4	900746201001	6.39693	76
306	2	6	605031201002	6.36303	9
306	2	6	605031201002	6.8977	58
307	3	3	900814201102	3.4012	7
307	3	3	900814201102	5.82895	69
307	3	3	900814201102	7.1624	39
308	3	3	905996201101	6.53669	79
308	3	3	905996201101	6.81344	98
308	3	3	905996201101	7.59085	41
308	3	3	905996201101	8.20248	9
309	3	8	905061201102	5.96615	86
309	3	8	905061201102	6.17379	56
309	3	8	905061201102	7.93021	21
310	3	6	505172201001	6.34564	22
310	3	6	505172201001	7.5807	57
310	3	6	505172201001	7.67786	85
311	1	7	505172200902	2.30259	17
311	1	7	505172200902	2.30259	46
311	1	7	505172200902	5.1358	73
312	2	7	608172201001	3.68888	16
312	2	7	608172201001	3.91202	46
312	2	7	608172201001	4.2485	81
313	1	5	201520200802	3.68888	100
313	1	5	201520200802	3.91202	12
313	1	5	201520200802	4.60517	40
313	1	5	201520200802	5.19296	74
314	3	6	906023201101	3.91202	3
314	3	6	906023201101	4.38203	32
314	3	6	906023201101	5.01064	59
315	2	5	608141201102	2.99573	10
315	2	5	608141201102	3.4012	97
315	2	5	608141201102	3.68888	53
316	2	10	905331200801	5.01064	34
316	2	10	905331200801	5.48064	80
317	2	4	905331200802	6.08677	26
317	2	4	905331200802	7.17778	71
318	1	9	905331200801	3.91202	1
318	1	9	905331200801	4.2485	47
318	1	9	905331200801	4.2485	89
319	1	10	905331200801	4.49981	32
319	1	10	905331200801	4.60517	69
320	2	7	900746201001	4.49981	46
320	2	7	900746201001	5.29832	86
321	1	3	905331200802	3.4012	34
321	1	3	905331200802	3.4012	78
322	2	10	201520201002	4.09434	8
322	2	10	201520201002	4.2485	38
323	2	6	201520201002	4.09434	2
323	2	6	201520201002	4.38203	31
323	2	6	201520201002	4.60517	92
323	2	6	201520201002	4.70048	62
324	3	2	600969201002	6.25383	84
324	3	2	600969201002	7.02108	53
324	3	2	600969201002	8.98218	25
325	1	8	600969200801	3.4012	34
325	1	8	600969200801	5.01064	64
326	2	3	603502200902	4.78749	33
326	2	3	603502200902	5.96615	74
327	3	8	615552201001	5.34711	26
327	3	8	615552201001	5.39363	54
327	3	8	615552201001	6.01616	84
328	3	11	511174200901	5.07517	24
328	3	11	511174200901	8.79634	54
329	1	3	505172200902	3.68888	24
329	1	3	505172200902	6.27288	82
329	1	3	505172200902	9.21024	53
330	1	8	905191200901	3.91202	34
330	1	8	905191200901	4.60517	2
331	2	6	600969201002	3.4012	19
331	2	6	600969201002	3.68888	52
331	2	6	600969201002	3.68888	81
332	1	9	201520200802	4.38203	76
332	1	9	201520200802	6.23441	48
332	1	9	201520200802	7.75791	21
333	3	10	604082201101	4.78749	5
333	3	10	604082201101	5.59842	33
334	1	6	505172200902	3.91202	12
334	1	6	505172200902	4.94164	46
334	1	6	505172200902	6.83518	75
335	3	3	614690201001	3.68888	97
335	3	3	614690201001	4.2485	36
335	3	3	614690201001	4.70048	65
335	3	3	614690201001	4.78749	6
336	3	2	614690201001	3.4012	22
336	3	2	614690201001	3.4012	81
336	3	2	614690201001	5.76832	52
337	2	13	614690201002	4.38203	2
337	2	13	614690201002	5.39363	31
338	2	10	614690201102	5.1358	34
338	2	10	614690201102	5.9135	6
339	2	13	905996201101	6.74524	36
339	2	13	905996201101	6.95655	4
340	3	2	900814201102	4.86753	84
340	3	2	900814201102	6.39693	28
340	3	2	900814201102	6.44572	58
341	3	5	900814201101	2.99573	18
341	3	5	900814201101	3.91202	45
342	1	3	505172200902	4.09434	66
342	1	3	505172200902	4.78749	95
342	1	3	505172200902	5.1358	3
342	1	3	505172200902	7.21524	37
343	2	7	900746201001	5.48064	86
343	2	7	900746201001	5.94017	28
344	3	8	507871201001	4.70048	78
344	3	8	507871201001	7.46164	37
345	2	10	507871201001	5.52146	71
345	2	10	507871201001	6.69703	30
346	3	5	507871201102	2.99573	44
346	3	5	507871201102	4.38203	1
346	3	5	507871201102	6.62007	85
347	2	2	900746200902	6.75693	80
347	2	2	900746200902	8.67249	49
348	2	5	608141201002	6.29157	81
348	2	5	608141201002	6.72143	39
349	2	13	806257201002	4.49981	4
349	2	13	806257201002	5.52146	38
350	2	10	806257201102	5.48064	19
350	2	10	806257201102	6.36303	47
351	2	4	604082201002	3.4012	15
351	2	4	604082201002	3.68888	45
351	2	4	604082201002	4.49981	78
352	3	13	905061201101	5.39363	9
352	3	13	905061201101	5.70378	71
352	3	13	905061201101	8.77802	50
353	1	4	901409200902	3.68888	66
353	1	4	901409200902	4.09434	23
354	3	5	608172201102	3.91202	88
354	3	5	608172201102	5.56068	32
354	3	5	608172201102	5.59842	4
354	3	5	608172201102	7.48437	60
355	3	2	906011201102	4.2485	60
355	3	2	906011201102	8.6742	25
356	2	10	507871201001	5.19296	64
356	2	10	507871201001	5.24702	25
357	2	5	900746201001	3.4012	28
357	2	5	900746201001	6.53669	86
358	2	8	900746201101	6.49224	29
358	2	8	900746201101	6.65929	4
358	2	8	900746201101	7.02997	60
359	3	5	905331200902	4.09434	16
359	3	5	905331200902	4.2485	81
360	3	2	905331201002	4.09434	92
360	3	2	905331201002	4.86753	60
360	3	2	905331201002	7.21524	29
361	1	2	905331200802	4.09434	36
361	1	2	905331200802	7.82405	80
362	1	1	905331200801	3.68888	43
362	1	1	905331200801	4.49981	85
363	1	11	905331200902	5.01064	17
363	1	11	905331200902	6.77992	47
364	3	3	615552201102	3.4012	24
364	3	3	615552201102	4.09434	87
364	3	3	615552201102	8.41848	54
365	3	8	604082201101	3.68888	99
365	3	8	604082201101	5.48064	8
365	3	8	604082201101	6.60665	39
366	2	13	604082201102	3.68888	5
366	2	13	604082201102	4.2485	29
367	2	12	604082201102	4.86753	7
367	2	12	604082201102	5.1358	33
368	2	10	905996201102	5.99146	7
368	2	10	905996201102	5.99146	72
368	2	10	905996201102	6.01616	101
368	2	10	905996201102	6.47697	42
369	3	2	905061201101	3.4012	30
369	3	2	905061201101	7.40853	84
369	3	2	905061201101	8.4826	49
370	3	9	900814201101	3.4012	10
370	3	9	900814201101	6.7093	73
371	2	11	501189201002	5.01064	44
371	2	11	501189201002	5.24702	14
372	2	13	614690201102	4.78749	6
372	2	13	614690201102	5.48064	34
373	2	2	614690201002	2.99573	33
373	2	2	614690201002	2.99573	64
373	2	2	614690201002	2.99573	96
374	1	1	201520200902	3.68888	96
374	1	1	201520200902	3.91202	69
375	2	9	614690201101	2.99573	3
375	2	9	614690201101	3.68888	34
375	2	9	614690201101	5.01064	96
376	1	11	603502200901	4.60517	81
376	1	11	603502200901	5.59842	34
377	1	7	603502200902	4.70048	18
377	1	7	603502200902	4.86753	60
378	2	3	615552200802	5.39363	80
378	2	3	615552200802	8.12859	26
378	2	3	615552200802	8.78263	50
379	2	5	905331201002	5.85793	13
379	2	5	905331201002	6.29157	72
379	2	5	905331201002	8.63941	41
380	2	4	504789201102	4.49981	52
380	2	4	504789201102	6.59304	13
380	2	4	504789201102	7.61579	96
381	2	12	600969201102	4.49981	66
381	2	12	600969201102	4.94164	93
381	2	12	600969201102	5.1358	2
381	2	12	600969201102	5.29832	32
382	2	11	600969201102	4.38203	18
382	2	11	600969201102	5.24702	79
382	2	11	600969201102	7.96207	52
383	3	6	605031201002	4.2485	74
383	3	6	605031201002	5.34711	25
384	3	13	605031200901	6.13123	58
384	3	13	605031200901	6.27288	94
385	3	13	605031200802	6.92756	15
385	3	13	605031200802	7.63046	56
386	3	12	605031200802	4.38203	36
386	3	12	605031200802	5.59842	77
387	3	5	605031200802	3.68888	99
387	3	5	605031200802	7.31986	45
387	3	5	605031200802	7.35244	4
388	3	7	605031200902	5.07517	15
388	3	7	605031200902	5.19296	77
389	3	9	605031200901	5.73657	85
389	3	9	605031200901	5.96615	49
390	3	13	605031200801	5.94017	2
390	3	13	605031200801	5.99146	43
390	3	13	605031200801	6.38012	97
391	3	6	605031200802	5.56068	29
391	3	6	605031200802	6.29157	80
392	3	6	605031200902	5.8861	91
392	3	6	605031200902	6.64639	33
393	2	13	905191201101	4.60517	40
393	2	13	905191201101	4.94164	6
394	3	3	605031201002	7.21524	71
394	3	3	605031201002	8.92665	22
395	3	4	605031200802	8.17752	27
395	3	4	605031200802	8.36404	68
396	2	4	605031200801	4.60517	86
396	2	4	605031200801	4.94164	43
397	3	2	605031201102	3.91202	82
397	3	2	605031201102	5.63479	39
398	3	4	605031201002	3.68888	28
398	3	4	605031201002	5.43808	77
399	3	3	605031201101	6.56526	30
399	3	3	605031201101	6.93731	65
400	2	11	605031200801	4.94164	8
400	2	11	605031200801	5.63479	50
400	2	11	605031200801	5.63479	98
401	2	4	605031200802	4.38203	70
401	2	4	605031200802	6.94698	19
402	3	4	605031200802	3.4012	13
402	3	4	605031200802	4.09434	56
403	2	13	906011201102	5.82895	26
403	2	13	906011201102	7.91571	61
404	1	1	505172200902	6.30992	96
404	1	1	505172200902	7.2998	69
405	2	1	505172201001	4.78749	83
405	2	1	505172201001	8.91328	48
406	2	1	604082201002	4.60517	40
406	2	1	604082201002	5.01064	101
406	2	1	604082201002	5.48064	73
407	2	12	604082201102	4.49981	92
407	2	12	604082201102	4.86753	36
407	2	12	604082201102	5.19296	60
408	2	2	604082201001	4.60517	97
408	2	2	604082201001	6.7093	37
409	2	11	604082201102	4.49981	14
409	2	11	604082201102	4.78749	40
410	1	8	603502200901	5.01064	60
410	1	8	603502200901	5.56068	10
411	2	7	900814201102	3.68888	6
411	2	7	900814201102	4.49981	63
411	2	7	900814201102	5.29832	32
411	2	7	900814201102	5.9135	97
412	2	13	900814201102	5.70378	85
412	2	13	900814201102	5.76832	24
412	2	13	900814201102	6.13123	58
413	2	3	806257201001	5.39363	56
413	2	3	806257201001	5.43808	90
413	2	3	806257201001	6.96602	1
413	2	3	806257201001	7.19293	30
414	2	4	608172201102	3.4012	23
414	2	4	608172201102	4.38203	79
415	2	12	614690201102	2.99573	3
415	2	12	614690201102	3.4012	31
416	1	10	614690201001	3.4012	22
416	1	10	614690201001	4.70048	83
417	1	11	201520200902	3.91202	1
417	1	11	201520200902	3.91202	35
417	1	11	201520200902	4.09434	95
417	1	11	201520200902	4.49981	64
418	2	10	600969201102	4.94164	59
418	2	10	600969201102	5.24702	93
418	2	10	600969201102	5.29832	29
419	2	8	906011201101	2.99573	82
419	2	8	906011201101	3.68888	40
420	1	3	201520200902	3.68888	99
420	1	3	201520200902	4.09434	72
420	1	3	201520200902	4.86753	44
420	1	3	201520200902	6.69703	17
421	2	11	614690201101	4.2485	9
421	2	11	614690201101	5.59842	41
422	2	10	614690201002	3.4012	48
422	2	10	614690201002	4.38203	20
423	3	3	900814201101	3.4012	49
423	3	3	900814201101	3.4012	78
424	3	4	900814201101	3.68888	4
424	3	4	900814201101	6.85646	31
425	2	4	608141201102	3.91202	22
425	2	4	608141201102	5.82895	66
426	2	7	505172201001	3.68888	21
426	2	7	505172201001	4.78749	78
426	2	7	505172201001	7.91206	49
427	1	3	505172200902	3.4012	28
427	1	3	505172200902	4.78749	84
427	1	3	505172200902	5.43808	57
428	2	3	905061200802	3.68888	17
428	2	3	905061200802	3.68888	44
428	2	3	905061200802	4.60517	74
429	3	2	905061201101	5.52146	42
429	3	2	905061201101	6.7093	23
429	3	2	905061201101	6.76849	77
430	1	3	603502200902	3.4012	35
430	1	3	603502200902	3.4012	77
431	1	4	603502200902	4.60517	9
431	1	4	603502200902	6.01616	50
431	1	4	603502200902	6.8977	94
432	1	2	201520200902	6.21461	66
432	1	2	201520200902	6.23441	93
432	1	2	201520200902	7.37149	38
433	1	13	605031200802	2.30259	4
433	1	13	605031200802	5.59842	55
433	1	13	605031200802	6.10925	96
434	2	6	605031200801	3.68888	31
434	2	6	605031200801	4.09434	73
435	3	2	906011201102	6.84588	35
435	3	2	906011201102	6.88755	83
436	3	4	906011201102	6.56526	84
436	3	4	906011201102	6.88755	36
436	3	4	906011201102	7.31986	1
437	3	2	906011201101	4.49981	90
437	3	2	906011201101	5.82895	48
438	2	12	604082201102	4.38203	33
438	2	12	604082201102	5.43808	1
439	2	13	905191201002	3.4012	50
439	2	13	905191201002	4.38203	27
440	2	5	501189201102	5.56068	1
440	2	5	501189201102	6.10925	32
440	2	5	501189201102	6.38012	90
440	2	5	501189201102	7.75791	62
441	1	13	905331201002	4.49981	17
441	1	13	905331201002	4.70048	49
442	1	11	905331200801	4.2485	4
442	1	11	905331200801	4.49981	41
443	1	10	905331200801	4.2485	8
443	1	10	905331200801	4.60517	45
444	1	10	905331200801	4.78749	35
444	1	10	905331200801	6.29157	72
445	2	3	510159201102	5.96615	82
445	2	3	510159201102	6.44572	49
445	2	3	510159201102	7.09008	21
446	1	12	603502201002	4.60517	20
446	1	12	603502201002	4.70048	64
447	1	13	806257201002	4.86753	9
447	1	13	806257201002	6.04025	37
448	1	8	905191200902	3.68888	11
448	1	8	905191200902	5.48064	45
449	2	2	900814201102	3.68888	67
449	2	2	900814201102	4.94164	11
450	2	9	900814201102	4.60517	87
450	2	9	900814201102	4.86753	60
450	2	9	900814201102	5.70378	26
451	3	4	511174201102	4.38203	25
451	3	4	511174201102	4.94164	81
451	3	4	511174201102	6.08677	56
452	2	2	603502201002	3.4012	38
452	2	2	603502201002	4.09434	78
453	1	6	505172201002	3.68888	43
453	1	6	505172201002	3.91202	8
453	1	6	505172201002	4.38203	100
453	1	6	505172201002	5.29832	73
454	2	2	806257201002	4.09434	24
454	2	2	806257201002	5.01064	52
454	2	2	806257201002	6.08677	87
455	1	13	806257201102	3.4012	15
455	1	13	806257201102	3.68888	46
456	1	13	905061201102	5.01064	1
456	1	13	905061201102	5.43808	36
457	1	11	605031200802	2.99573	23
457	1	11	605031200802	3.68888	64
458	1	10	605031201002	2.99573	97
458	1	10	605031201002	3.4012	3
458	1	10	605031201002	3.68888	52
459	2	6	605031201102	5.07517	30
459	2	6	605031201102	5.19296	73
460	1	4	605031200902	5.63479	13
460	1	4	605031200902	5.73657	97
460	1	4	605031200902	6.32794	67
461	1	4	605031200902	2.99573	4
461	1	4	605031200902	6.32794	66
462	1	4	905331201002	5.66988	57
462	1	4	905331201002	6.36303	29
462	1	4	905331201002	7.1309	85
463	1	1	905331200902	5.59842	34
463	1	1	905331200902	7.18539	64
463	1	1	905331200902	7.39634	96
464	1	7	900359201002	3.91202	12
464	1	7	900359201002	4.2485	41
464	1	7	900359201002	7.02997	71
465	2	6	614690201002	2.30259	4
465	2	6	614690201002	2.99573	36
465	2	6	614690201002	3.4012	96
465	2	6	614690201002	5.29832	64
466	2	5	614690201002	3.68888	56
466	2	5	614690201002	4.49981	24
467	1	10	614690201102	2.30259	13
467	1	10	614690201102	3.4012	43
468	1	13	614690201002	3.4012	11
468	1	13	614690201002	3.68888	40
469	1	12	603502201002	3.4012	20
469	1	12	603502201002	6.50728	64
470	1	7	905331201002	4.60517	45
470	1	7	905331201002	5.48064	77
470	1	7	905331201002	6.64639	14
471	2	2	905996201102	3.91202	87
471	2	2	905996201102	4.70048	57
471	2	2	905996201102	4.94164	22
472	1	4	505172201001	2.99573	34
472	1	4	505172201001	3.91202	62
472	1	4	505172201001	4.09434	91
473	1	8	505172201002	4.78749	70
473	1	8	505172201002	4.78749	99
473	1	8	505172201002	5.24702	6
473	1	8	505172201002	5.48064	43
474	2	6	608569201101	2.99573	12
474	2	6	608569201101	3.4012	75
474	2	6	608569201101	6.53669	43
475	1	13	806257201102	4.09434	75
475	1	13	806257201102	5.1358	9
475	1	13	806257201102	7.11477	44
476	3	2	605031201102	4.78749	93
476	3	2	605031201102	5.1358	13
476	3	2	605031201102	8.67931	50
477	2	13	604082201102	4.49981	37
477	2	13	604082201102	5.07517	5
478	1	13	608172201102	4.60517	39
478	1	13	608172201102	4.86753	4
478	1	13	608172201102	5.19296	67
478	1	13	608172201102	5.34711	95
479	2	3	615552201102	2.30259	39
479	2	3	615552201102	2.99573	69
479	2	3	615552201102	3.4012	12
480	1	13	806257201002	3.68888	8
480	1	13	806257201002	3.91202	42
481	1	5	604082201002	2.99573	43
481	1	5	604082201002	3.68888	15
481	1	5	604082201002	3.68888	73
482	1	12	604082201102	3.68888	10
482	1	12	604082201102	4.38203	40
483	1	13	608141201102	4.2485	83
483	1	13	608141201102	4.78749	40
484	3	2	501189201102	5.63479	67
484	3	2	501189201102	5.99146	95
484	3	2	501189201102	6.13123	6
484	3	2	501189201102	7.69166	37
485	1	1	505172201002	7.60589	83
485	1	1	505172201002	8.36171	53
486	1	5	905331201002	2.99573	15
486	1	5	905331201002	3.68888	74
487	1	4	905331201002	2.99573	30
487	1	4	905331201002	3.4012	2
487	1	4	905331201002	4.38203	58
487	1	4	905331201002	4.94164	89
488	1	3	905331201002	2.99573	29
488	1	3	905331201002	3.91202	1
488	1	3	905331201002	4.09434	88
488	1	3	905331201002	8.01632	57
489	1	2	905331201002	4.2485	3
489	1	2	905331201002	5.01064	31
489	1	2	905331201002	5.07517	90
489	1	2	905331201002	6.64639	59
490	1	2	905331201002	4.86753	87
490	1	2	905331201002	5.52146	59
491	1	13	604082201102	2.99573	1
491	1	13	604082201102	2.99573	25
491	1	13	604082201102	7.33954	91
491	1	13	604082201102	7.71423	57
492	2	2	608172201101	3.91202	33
492	2	2	608172201101	6.99393	66
492	2	2	608172201101	8.94768	96
493	1	7	603502201002	5.96615	14
493	1	7	603502201002	6.46147	98
493	1	7	603502201002	7.90101	54
494	2	4	505172201101	2.99573	85
494	2	4	505172201101	3.4012	17
495	1	1	505172201002	3.91202	85
495	1	1	505172201002	6.80239	55
496	2	3	510159201102	3.91202	42
496	2	3	510159201102	7.06476	77
496	2	3	510159201102	7.37776	12
497	1	12	507871201001	4.09434	4
497	1	12	507871201001	4.49981	84
497	1	12	507871201001	5.07517	43
498	1	11	806257201002	5.07517	4
498	1	11	806257201002	5.79909	38
499	2	3	900814201102	7.08171	85
499	2	3	900814201102	7.60589	24
499	2	3	900814201102	8.02943	58
500	2	2	900814201102	4.78749	39
500	2	2	900814201102	5.63479	13
500	2	2	900814201102	7.53903	70
501	2	2	905331200901	6.06379	18
501	2	2	905331200901	7.85554	81
501	2	2	905331200901	8.24276	53
502	1	2	905331201001	5.29832	24
502	1	2	905331201001	5.39363	58
503	1	4	905331201002	3.68888	7
503	1	4	905331201002	3.91202	35
503	1	4	905331201002	4.78749	68
503	1	4	905331201002	5.07517	98
504	2	11	604082201102	4.2485	37
504	2	11	604082201102	4.38203	5
505	1	6	501189201102	4.09434	32
505	1	6	501189201102	4.2485	1
505	1	6	501189201102	4.38203	62
505	1	6	501189201102	5.29832	90
506	3	3	504789201102	4.09434	26
506	3	3	504789201102	4.09434	70
507	1	4	605031200802	3.91202	69
507	1	4	605031200802	5.29832	18
508	3	1	605031201102	5.39363	91
508	3	1	605031201102	6.10925	49
509	1	1	505172201002	3.91202	76
509	1	1	505172201002	9.04664	46
510	1	1	505172201002	3.91202	75
510	1	1	505172201002	5.07517	48
511	1	1	505172201002	4.86753	91
511	1	1	505172201002	8.15766	61
512	1	1	505172201002	4.09434	70
512	1	1	505172201002	6.23441	43
513	1	4	603502201002	2.99573	14
513	1	4	603502201002	2.99573	98
513	1	4	603502201002	4.78749	54
514	1	4	603502201002	2.99573	55
514	1	4	603502201002	3.68888	11
514	1	4	603502201002	3.91202	95
515	1	4	603502200902	2.99573	39
515	1	4	603502200902	2.99573	83
516	1	4	603502201002	2.99573	33
516	1	4	603502201002	3.68888	73
517	2	2	507871201001	3.91202	41
517	2	2	507871201001	5.1358	96
518	1	1	806257201001	3.68888	67
518	1	1	806257201001	4.09434	101
519	1	11	604082201102	2.30259	19
519	1	11	604082201102	2.99573	43
520	1	1	604082201002	4.09434	87
520	1	1	604082201002	6.77992	54
521	3	2	608569201102	2.99573	38
521	3	2	608569201102	2.99573	66
521	3	2	608569201102	3.68888	98
521	3	2	608569201102	4.09434	7
522	1	1	505172201002	2.99573	90
522	1	1	505172201002	4.94164	63
523	1	12	505172201002	3.91202	20
523	1	12	505172201002	3.91202	82
523	1	12	505172201002	7.52294	49
524	2	9	605031200901	4.09434	24
524	2	9	605031200901	4.60517	78
525	3	3	605031201101	3.4012	32
525	3	3	605031201101	4.38203	67
526	1	12	605031200802	3.68888	34
526	1	12	605031200802	3.68888	96
527	1	6	806257201101	3.68888	14
527	1	6	806257201101	4.2485	41
527	1	6	806257201101	4.38203	71
528	3	2	511174201102	2.99573	41
528	3	2	511174201102	3.68888	16
528	3	2	511174201102	5.76832	70
528	3	2	511174201102	7.50659	99
529	2	11	603502201101	7.53369	9
529	2	11	603502201101	8.08641	56
530	1	2	603502201001	2.99573	40
530	1	2	603502201001	4.86753	93
531	1	1	505172201002	3.91202	86
531	1	1	505172201002	8.52318	53
532	1	1	505172201001	3.91202	67
532	1	1	505172201001	3.91202	96
533	1	11	614690201002	3.68888	44
533	1	11	614690201002	4.09434	12
534	1	12	614690201002	2.30259	44
534	1	12	614690201002	3.4012	12
535	1	1	614690201002	2.99573	88
535	1	1	614690201002	5.43808	59
536	1	5	614690201002	6.17379	5
536	1	5	614690201002	6.42972	63
536	1	5	614690201002	6.60665	95
536	1	5	614690201002	7.02108	32
537	2	6	614690201002	2.99573	23
537	2	6	614690201002	4.09434	83
538	1	13	614690201102	3.68888	48
538	1	13	614690201102	3.91202	16
539	1	10	614690201002	3.68888	5
539	1	10	614690201002	4.2485	37
540	2	2	614690201002	2.30259	44
540	2	2	614690201002	2.99573	72
540	2	2	614690201002	3.68888	12
541	2	1	608569201101	4.09434	68
541	2	1	608569201101	5.85793	96
542	2	7	608569201101	4.09434	38
542	2	7	608569201101	4.2485	3
542	2	7	608569201101	4.2485	66
542	2	7	608569201101	4.2485	94
543	3	11	615552201102	5.66988	23
543	3	11	615552201102	6.53669	50
544	2	3	900814201102	7.51207	23
544	2	3	900814201102	8.53307	49
545	3	3	806257201001	6.62007	72
545	3	3	806257201001	7.07327	8
545	3	3	806257201001	7.14677	98
545	3	3	806257201001	7.58579	43
546	3	13	806257201102	4.86753	9
546	3	13	806257201102	5.79909	44
547	3	8	605031201102	5.94017	93
547	3	8	605031201102	6.32794	50
547	3	8	605031201102	6.38012	13
548	3	10	605031201101	4.49981	17
548	3	10	605031201101	6.01616	61
549	2	2	605031200902	6.41346	45
549	2	2	605031200902	8.14902	81
550	2	6	605031201101	4.78749	79
550	2	6	605031201101	5.07517	37
551	2	7	605031201101	6.52209	11
551	2	7	605031201101	6.57925	90
551	2	7	605031201101	6.62007	46
552	1	3	605031201002	3.4012	85
552	1	3	605031201002	4.09434	40
553	1	7	900746201101	5.94017	63
553	1	7	900746201101	6.77992	33
553	1	7	900746201101	6.80239	2
554	1	10	905061201102	4.60517	36
554	1	10	905061201102	4.94164	1
555	2	4	608141201101	3.91202	79
555	2	4	608141201101	7.1309	33
556	1	3	905331201001	4.49981	78
556	1	3	905331201001	4.60517	12
556	1	3	905331201001	7.28619	46
557	2	3	510159201101	3.4012	9
557	2	3	510159201101	6.41346	67
558	3	6	605031201102	5.29832	30
558	3	6	605031201102	6.46147	76
559	1	10	605031200902	6.10925	86
559	1	10	605031200902	6.38012	24
560	1	12	614690201102	2.30259	14
560	1	12	614690201102	4.70048	46
561	1	11	614690201001	5.07517	79
561	1	11	614690201001	5.29832	20
561	1	11	614690201001	7.31986	50
562	1	11	614690201002	3.68888	44
562	1	11	614690201002	4.2485	12
563	1	13	614690201102	4.09434	34
563	1	13	614690201102	5.07517	6
564	1	11	614690201102	3.68888	3
564	1	11	614690201102	4.86753	31
565	1	13	614690201002	4.49981	48
565	1	13	614690201002	5.48064	20
566	1	5	614690201001	5.43808	82
566	1	5	614690201001	5.63479	19
567	1	12	614690201102	3.4012	2
567	1	12	614690201102	3.4012	32
568	1	8	600969201102	5.24702	38
568	1	8	600969201102	5.24702	99
568	1	8	600969201102	5.70378	4
568	1	8	600969201102	5.99146	65
569	1	1	615552201001	3.91202	96
569	1	1	615552201001	4.60517	67
570	2	2	201520201101	2.99573	32
570	2	2	201520201101	4.09434	97
570	2	2	201520201101	7.03878	63
571	1	7	608141201102	3.4012	42
571	1	7	608141201102	5.63479	86
572	3	2	605031201102	4.94164	14
572	3	2	605031201102	7.02108	94
573	1	3	600969201101	3.91202	8
573	1	3	600969201101	6.59304	42
573	1	3	600969201101	8.32603	71
574	1	5	900359201002	4.38203	15
574	1	5	900359201002	5.01064	74
574	1	5	900359201002	5.48064	44
575	2	5	905191200901	2.99573	43
575	2	5	905191200901	5.24702	77
576	3	11	905191200901	4.60517	25
576	3	11	905191200901	5.63479	49
577	2	11	905191201002	4.49981	58
577	2	11	905191201002	4.70048	18
578	2	8	905191200901	3.4012	42
578	2	8	905191200901	5.63479	18
579	2	10	905191200901	4.49981	2
579	2	10	905191200901	7.99632	34
580	3	4	905191201002	3.91202	75
580	3	4	905191201002	4.2485	52
581	3	5	905191200901	4.38203	15
581	3	5	905191200901	5.07517	68
582	1	12	614690201102	3.4012	2
582	1	12	614690201102	3.68888	30
583	1	4	806257201102	3.68888	21
583	1	4	806257201102	4.70048	82
583	1	4	806257201102	6.30992	54
584	3	3	605031201101	4.09434	38
584	3	3	605031201101	7.97934	80
585	1	1	605031201002	2.99573	80
585	1	1	605031201002	3.91202	31
586	1	1	605031201002	2.99573	80
586	1	1	605031201002	4.60517	31
587	2	10	905191200901	3.4012	2
587	2	10	905191200901	3.68888	34
588	2	3	900814201102	2.99573	43
588	2	3	900814201102	4.2485	14
589	3	3	905191200901	5.85793	33
589	3	3	905191200901	6.39693	9
589	3	3	905191200901	8.34759	86
590	1	11	511174200902	5.59842	21
590	1	11	511174200902	6.41346	49
590	1	11	511174200902	6.7093	78
591	1	7	905061201102	3.68888	28
591	1	7	905061201102	3.91202	87
591	1	7	905061201102	4.70048	58
592	1	4	905061201102	4.49981	89
592	1	4	905061201102	4.78749	60
592	1	4	905061201102	5.94017	30
593	3	4	608569201102	2.99573	35
593	3	4	608569201102	3.4012	4
593	3	4	608569201102	4.86753	95
593	3	4	608569201102	5.9135	63
594	1	4	806257201102	6.36303	15
594	1	4	806257201102	6.79122	100
594	1	4	806257201102	7.43838	70
594	1	4	806257201102	8.15191	43
595	1	11	905191201101	3.91202	5
595	1	11	905191201101	5.56068	47
596	1	6	900359201002	3.4012	38
596	1	6	900359201002	3.68888	9
596	1	6	900359201002	4.09434	68
597	1	5	906011201102	4.2485	25
597	1	5	906011201102	5.01064	60
598	1	2	905331201002	6.86693	60
598	1	2	905331201002	7.02997	93
598	1	2	905331201002	7.67786	32
599	1	1	905331201002	5.73657	89
599	1	1	905331201002	7.19293	61
600	1	1	905331201002	6.8773	60
600	1	1	905331201002	8.21879	93
601	1	2	505172201102	5.59842	7
601	1	2	505172201102	6.17379	100
601	1	2	505172201102	7.02997	70
601	1	2	505172201102	7.6353	39
602	1	2	608141201102	2.30259	42
602	1	2	608141201102	2.30259	86
603	1	11	806257201101	4.38203	11
603	1	11	806257201101	5.01064	45
604	1	10	604082201101	2.30259	8
604	1	10	604082201101	3.4012	68
604	1	10	604082201101	4.09434	100
605	1	4	511174201102	3.4012	34
605	1	4	511174201102	3.68888	90
605	1	4	511174201102	4.38203	65
606	1	7	511174201102	4.38203	36
606	1	7	511174201102	4.49981	61
606	1	7	511174201102	5.1358	90
606	1	7	511174201102	5.43808	5
607	1	1	505172201001	3.4012	68
607	1	1	505172201001	3.68888	97
608	1	6	608569201101	5.66988	57
608	1	6	608569201101	5.99146	29
608	1	6	608569201101	6.17379	92
608	1	6	608569201101	6.76849	1
609	1	1	608569201102	2.30259	101
609	1	1	608569201102	2.99573	73
610	1	1	507871201002	3.4012	100
610	1	1	507871201002	6.49224	57
611	1	7	507871201102	4.86753	31
611	1	7	507871201102	5.07517	74
612	1	11	201520201101	6.27288	91
612	1	11	201520201101	6.30992	29
612	1	11	201520201101	6.7334	63
613	1	1	505172201002	4.78749	59
613	1	1	505172201002	5.19296	92
614	1	12	614690201101	2.99573	37
614	1	12	614690201101	3.68888	6
614	1	12	614690201101	3.91202	99
615	1	11	614690201101	3.4012	9
615	1	11	614690201101	4.78749	41
616	1	10	614690201102	2.99573	34
616	1	10	614690201102	3.68888	6
617	1	9	604082201101	4.78749	98
617	1	9	604082201101	5.85793	6
617	1	9	604082201101	6.86693	66
618	1	6	507871201102	4.09434	71
618	1	6	507871201102	4.70048	28
619	1	3	507871201002	3.91202	6
619	1	3	507871201002	5.63479	61
620	1	4	507871201002	3.68888	35
620	1	4	507871201002	5.52146	78
621	1	2	900814201102	3.68888	58
621	1	2	900814201102	3.91202	84
621	1	2	900814201102	5.43808	28
622	1	6	900814201101	5.07517	56
622	1	6	900814201101	5.39363	26
622	1	6	900814201101	5.56068	85
623	1	11	905191200901	5.19296	25
623	1	11	905191200901	8.42727	49
624	1	9	905191201101	2.99573	5
624	1	9	905191201101	3.91202	87
624	1	9	905191201101	6.91771	47
625	1	4	608569201102	4.60517	23
625	1	4	608569201102	4.78749	83
625	1	4	608569201102	6.82437	55
626	1	3	608569201101	2.99573	18
626	1	3	608569201101	2.99573	81
626	1	3	608569201101	7.42655	49
627	1	1	608569201102	3.68888	97
627	1	1	608569201102	4.78749	69
628	1	1	905331201102	5.07517	69
628	1	1	905331201102	5.34711	98
629	1	4	614690201101	3.68888	9
629	1	4	614690201101	4.09434	72
629	1	4	614690201101	4.49981	41
630	1	2	614690201002	2.99573	29
630	1	2	614690201002	3.68888	89
630	1	2	614690201002	5.01064	61
631	1	10	905191200901	5.07517	25
631	1	10	905191200901	5.29832	49
632	1	11	604082201101	3.68888	5
632	1	11	604082201101	4.2485	33
633	1	2	603502201002	3.68888	77
633	1	2	603502201002	4.86753	24
634	1	4	510159201102	3.68888	16
634	1	4	510159201102	4.2485	44
634	1	4	510159201102	7.40245	77
635	1	5	614690201101	2.99573	87
635	1	5	614690201101	3.91202	60
636	1	1	601874201101	6.77992	54
636	1	1	601874201101	7.37149	90
637	3	11	905996201102	5.94017	17
637	3	11	905996201102	6.04025	38
638	1	1	608569201102	5.19296	96
638	1	1	608569201102	5.39363	68
639	1	8	608569201101	4.38203	79
639	1	8	608569201101	6.56526	16
640	1	4	511174200902	5.59842	24
640	1	4	511174200902	6.55108	81
640	1	4	511174200902	8.54869	52
641	1	1	505172201102	4.09434	100
641	1	1	505172201102	4.2485	68
642	1	2	505172201102	6.41346	46
642	1	2	505172201102	6.8773	70
642	1	2	505172201102	7.02997	11
643	1	1	505172201101	4.09434	83
643	1	1	505172201101	6.38012	56
644	1	1	603502201001	2.99573	39
644	1	1	603502201001	5.43808	92
645	1	5	905061201101	5.1358	98
645	1	5	905061201101	5.19296	36
645	1	5	905061201101	5.34711	1
645	1	5	905061201101	5.34711	77
646	3	6	605031201101	6.23441	26
646	3	6	605031201101	6.44572	70
647	2	7	605031201001	5.79909	39
647	2	7	605031201001	7.03878	88
648	1	1	604082201102	4.94164	58
648	1	1	604082201102	5.96615	82
649	1	4	605031200901	3.4012	25
649	1	4	605031200901	4.2485	61
650	1	11	615552201002	5.82895	39
650	1	11	615552201002	5.85793	7
651	1	10	615552200902	4.2485	12
651	1	10	615552200902	4.38203	44
651	1	10	615552200902	4.49981	76
652	2	7	605031201102	5.34711	80
652	2	7	605031201102	8.1374	34
653	2	9	605031201102	6.29157	80
653	2	9	605031201102	7.51752	37
654	2	6	605031201102	4.09434	4
654	2	6	605031201102	4.94164	47
654	2	6	605031201102	5.48064	93
655	2	6	605031201102	3.4012	20
655	2	6	605031201102	6.08677	63
656	1	2	608569201101	4.38203	80
656	1	2	608569201101	5.01064	24
656	1	2	608569201101	7.21524	52
657	3	3	511174200901	3.4012	42
657	3	3	511174200901	4.70048	13
657	3	3	511174200901	6.68461	72
658	1	4	604082201101	4.49981	29
658	1	4	604082201101	4.49981	61
658	1	4	604082201101	4.60517	89
659	1	8	905191200901	4.60517	57
659	1	8	905191200901	6.96602	4
660	1	12	905191201002	3.4012	35
660	1	12	905191201002	3.91202	12
661	1	1	505172201101	5.43808	84
661	1	1	505172201101	5.99146	57
662	1	2	510159201101	5.70378	28
662	1	2	510159201101	8.14902	61
663	1	7	905191200902	4.49981	66
663	1	7	905191200902	6.19441	32
664	1	12	905191201002	4.94164	26
664	1	12	905191201002	5.01064	3
665	1	1	605031201102	7.37149	48
665	1	1	605031201102	7.58579	91
666	3	12	905763201101	6.13123	61
666	3	12	905763201101	6.79122	13
667	3	9	905763201101	5.82895	54
667	3	9	905763201101	6.19441	6
667	3	9	905763201101	6.91771	97
668	3	7	905763201101	4.49981	62
668	3	7	905763201101	6.27288	19
669	3	5	905763201101	7.11477	65
669	3	5	905763201101	7.96207	17
670	3	3	605031201101	5.07517	9
670	3	3	605031201101	7.33954	86
671	1	3	605031201102	5.29832	92
671	1	3	605031201102	6.06379	49
671	1	3	605031201102	7.20786	12
672	1	3	905191200901	4.49981	2
672	1	3	905191200901	6.98472	89
672	1	3	905191200901	8.82615	55
673	2	6	511174201102	6.21461	65
673	2	6	511174201102	6.65929	90
673	2	6	511174201102	7.33954	34
674	1	2	905191200901	4.60517	44
674	1	2	905191200901	5.66988	97
675	2	12	905763201101	5.01064	49
675	2	12	905763201101	5.52146	1
676	1	5	614690201101	2.99573	81
676	1	5	614690201101	4.2485	19
676	1	5	614690201101	4.38203	55
677	2	8	905763201101	4.2485	5
677	2	8	905763201101	4.78749	95
677	2	8	905763201101	5.85793	47
678	1	4	504789201102	5.8861	26
678	1	4	504789201102	6.04025	70
679	2	1	511174201102	4.09434	33
679	2	1	511174201102	5.34711	89
679	2	1	511174201102	5.39363	64
680	2	3	511174201102	4.49981	75
680	2	3	511174201102	4.70048	100
680	2	3	511174201102	5.01064	9
680	2	3	511174201102	5.39363	44
681	1	6	600969201001	3.68888	16
681	1	6	600969201001	4.49981	77
681	1	6	600969201001	5.19296	48
682	2	5	600969201101	4.38203	41
682	2	5	600969201101	4.38203	75
683	1	1	600969201002	5.24702	88
683	1	1	600969201002	8.06778	59
684	1	3	600969201102	2.99573	41
684	1	3	600969201102	3.68888	10
684	1	3	600969201102	4.09434	70
685	1	1	614690201101	3.91202	67
685	1	1	614690201101	3.91202	94
686	3	10	806269201101	5.8861	16
686	3	10	806269201101	6.10925	45
686	3	10	806269201101	7.47307	88
687	3	10	806269201102	3.68888	11
687	3	10	806269201102	6.44572	56
688	3	4	806269201102	4.49981	77
688	3	4	806269201102	6.76849	32
689	3	7	806269201102	2.99573	44
689	3	7	806269201102	6.68461	89
689	3	7	806269201102	7.19293	1
690	2	13	806269201102	3.4012	57
690	2	13	806269201102	4.49981	14
691	3	2	806269201101	3.4012	35
691	3	2	806269201101	6.86693	64
692	3	10	806269201102	3.68888	23
692	3	10	806269201102	7.79152	66
693	2	4	806269201102	3.91202	53
693	2	4	806269201102	5.56068	98
693	2	4	806269201102	6.01616	10
694	3	2	806269201101	5.19296	74
694	3	2	806269201101	7.45008	27
695	2	4	806269201101	4.60517	83
695	2	4	806269201101	5.24702	7
695	2	4	806269201101	7.76217	54
696	1	8	806269201102	3.4012	81
696	1	8	806269201102	8.86644	38
697	1	3	806269201102	4.09434	21
697	1	3	806269201102	5.01064	66
698	1	4	806269201101	3.68888	19
698	1	4	806269201101	4.49981	48
698	1	4	806269201101	6.34564	91
699	1	5	905061201101	4.49981	26
699	1	5	905061201101	5.19296	87
699	1	5	905061201101	8.53503	55
700	1	13	905996201102	4.09434	35
700	1	13	905996201102	4.49981	14
701	1	3	905191201002	5.01064	3
701	1	3	905191201002	6.59304	63
701	1	3	905191201002	7.40245	86
702	1	2	905191200902	4.09434	24
702	1	2	905191200902	7.35244	84
703	1	9	905191201102	3.4012	1
703	1	9	905191201102	4.2485	42
703	1	9	905191201102	4.38203	83
704	1	4	905191201001	3.91202	3
704	1	4	905191201001	4.09434	47
704	1	4	905191201001	4.09434	92
705	1	3	905191201001	5.79909	26
705	1	3	905191201001	9.01554	70
706	1	5	905191201001	3.68888	73
706	1	5	905191201001	3.91202	29
707	1	1	905191201001	3.4012	95
707	1	1	905191201001	6.95655	55
708	1	11	905191201102	4.60517	2
708	1	11	905191201102	5.94017	44
709	1	2	905191201002	5.94017	37
709	1	2	905191201002	6.21461	80
710	1	9	905191201101	2.99573	22
710	1	9	905191201101	6.49224	64
711	1	4	905191201101	5.1358	101
711	1	4	905191201101	5.66988	16
711	1	4	905191201101	7.52833	50
712	1	5	905191201101	2.30259	6
712	1	5	905191201101	3.4012	48
712	1	5	905191201101	4.09434	90
713	1	1	905191201102	5.19296	82
713	1	1	905191201102	8.54869	48
714	1	5	905191201101	4.70048	12
714	1	5	905191201101	5.9135	54
715	1	2	905191201101	6.98472	89
715	1	2	905191201101	9.21024	49
716	1	2	905331201002	5.70378	26
716	1	2	905331201002	5.85793	86
716	1	2	905331201002	7.5807	58
717	2	8	905763201101	4.09434	77
717	2	8	905763201101	4.70048	34
718	1	11	905763201101	6.60665	79
718	1	11	905763201101	7.34601	31
719	1	12	905763201101	4.78749	1
719	1	12	905763201101	4.78749	49
720	1	7	905763201101	3.68888	7
720	1	7	905763201101	6.83518	97
720	1	7	905763201101	9.17368	49
721	1	12	905763201101	4.2485	49
721	1	12	905763201101	4.49981	1
722	1	1	600969201101	3.4012	56
722	1	1	600969201101	3.4012	85
723	2	7	605031201101	2.99573	32
723	2	7	605031201101	3.91202	74
724	1	10	605031201102	2.99573	21
724	1	10	605031201102	4.2485	67
725	1	7	605031201102	3.91202	48
725	1	7	605031201102	4.60517	5
725	1	7	605031201102	6.15273	94
726	2	2	510159201102	3.91202	45
726	2	2	510159201102	6.15273	78
727	1	10	806269201102	3.91202	26
727	1	10	806269201102	6.53669	69
728	3	3	906011201102	7.46737	82
728	3	3	906011201102	8.19146	34
729	3	6	906011201101	5.66988	94
729	3	6	906011201101	5.99146	4
729	3	6	906011201101	7.03878	52
730	3	7	906011201102	4.09434	4
730	3	7	906011201102	5.43808	39
730	3	7	906011201102	5.82895	87
731	3	7	906011201102	5.96615	19
731	3	7	906011201102	7.54961	54
732	3	1	906011201102	5.9135	35
732	3	1	906011201102	7.31986	83
733	3	9	906011201101	6.52209	9
733	3	9	906011201101	8.34284	57
734	3	10	906011201101	7.17778	60
734	3	10	906011201101	7.75791	12
735	3	2	906011201102	5.29832	30
735	3	2	906011201102	7.91206	78
736	3	6	906011201102	6.52209	63
736	3	6	906011201102	8.24801	15
737	3	3	906011201102	4.38203	83
737	3	3	906011201102	5.79909	35
738	3	4	906011201102	4.2485	37
738	3	4	906011201102	8.66043	72
739	2	11	906011201101	3.68888	79
739	2	11	906011201101	6.29157	37
740	3	3	906011201102	5.43808	33
740	3	3	906011201102	6.41346	68
741	2	11	906011201101	6.95655	40
741	2	11	906011201101	8.36869	82
742	2	12	906011201102	4.94164	25
742	2	12	906011201102	7.45588	73
743	3	9	906011201102	6.21461	16
743	3	9	906011201102	6.27288	64
744	3	3	906011201101	3.91202	83
744	3	3	906011201101	4.49981	41
745	3	5	906011201102	4.09434	25
745	3	5	906011201102	5.19296	73
746	2	6	906011201101	2.99573	39
746	2	6	906011201101	2.99573	81
747	2	6	906011201101	2.30259	36
747	2	6	906011201101	2.30259	78
748	2	5	906011201102	5.73657	98
748	2	5	906011201102	6.59304	50
748	2	5	906011201102	6.81344	15
749	2	3	906011201102	2.99573	34
749	2	3	906011201102	5.56068	82
750	1	7	906011201101	4.38203	41
750	1	7	906011201101	4.70048	83
751	1	7	906011201102	6.74524	64
751	1	7	906011201102	8.23748	16
752	1	5	906011201102	4.38203	21
752	1	5	906011201102	6.64639	69
753	1	5	906011201101	4.49981	40
753	1	5	906011201101	5.34711	82
754	1	6	906011201101	2.30259	2
754	1	6	906011201101	5.07517	92
754	1	6	906011201101	9.21024	50
755	1	5	906011201102	3.4012	35
755	1	5	906011201102	3.4012	83
756	1	3	906011201102	5.56068	40
756	1	3	906011201102	5.96615	75
756	1	3	906011201102	7.61085	3
